# Supplementary material for: Targeting HPK1 inhibits neutrophil responses to mitigate post-stroke lung and cerebral injuries
Source: EMBO Mol Med. 2025 Apr 1;17(5):1018–40. doi: 10.1038/s44321-025-00220-8 (PMC12081623; doi:10.1038/s44321-025-00220-8)
Supplement: Supplementary file 3 — EV Figures Source Data [file 44321_2025_220_MOESM3_ESM.zip]

Archive with 83 entries (43 files):
- EMM-2024-20638-V3_EV Figures/
- EMM-2024-20638-V3_EV Figures/Figure EV1/
- EMM-2024-20638-V3_EV Figures/Figure EV1/Figure EV1A/
- EMM-2024-20638-V3_EV Figures/Figure EV1/Figure EV1A/HPK1.tif
- EMM-2024-20638-V3_EV Figures/Figure EV1/Figure EV1A/β-actin.tif
- EMM-2024-20638-V3_EV Figures/Figure EV1/Figure EV1B/
- EMM-2024-20638-V3_EV Figures/Figure EV1/Figure EV1B/Figure EV1B.xlsx
- EMM-2024-20638-V3_EV Figures/Figure EV1/Figure EV1C/
- EMM-2024-20638-V3_EV Figures/Figure EV1/Figure EV1C/HPK1.png.tif
- EMM-2024-20638-V3_EV Figures/Figure EV1/Figure EV1C/β-actin.tif
- EMM-2024-20638-V3_EV Figures/Figure EV1/Figure EV1D/
- EMM-2024-20638-V3_EV Figures/Figure EV1/Figure EV1D/Figure EV1D.xlsx
- EMM-2024-20638-V3_EV Figures/Figure EV2/
- EMM-2024-20638-V3_EV Figures/Figure EV2/Figure EV2A/
- EMM-2024-20638-V3_EV Figures/Figure EV2/Figure EV2A/Figure EV2A.xlsx
- EMM-2024-20638-V3_EV Figures/Figure EV2/Figure EV2B/
- EMM-2024-20638-V3_EV Figures/Figure EV2/Figure EV2B/Figure EV2B.xlsx
- EMM-2024-20638-V3_EV Figures/Figure EV3/
- EMM-2024-20638-V3_EV Figures/Figure EV3/Figure EV3A/
- EMM-2024-20638-V3_EV Figures/Figure EV3/Figure EV3A/KO sham/
- EMM-2024-20638-V3_EV Figures/Figure EV3/Figure EV3A/KO sham/KO sham CitH3.jpg
- EMM-2024-20638-V3_EV Figures/Figure EV3/Figure EV3A/WT sham/
- EMM-2024-20638-V3_EV Figures/Figure EV3/Figure EV3A/WT sham/WT sham CitH3.jpg
- EMM-2024-20638-V3_EV Figures/Figure EV3/Figure EV3B/
- EMM-2024-20638-V3_EV Figures/Figure EV3/Figure EV3B/Figure EV3B.xlsx
- EMM-2024-20638-V3_EV Figures/Figure EV3/Figure EV3C/
- EMM-2024-20638-V3_EV Figures/Figure EV3/Figure EV3C/KO sham/
- EMM-2024-20638-V3_EV Figures/Figure EV3/Figure EV3C/KO sham/KO sham.jpg
- EMM-2024-20638-V3_EV Figures/Figure EV3/Figure EV3C/WT sham/
- EMM-2024-20638-V3_EV Figures/Figure EV3/Figure EV3C/WT sham/WT sham.jpg
- EMM-2024-20638-V3_EV Figures/Figure EV3/Figure EV3D/
- EMM-2024-20638-V3_EV Figures/Figure EV3/Figure EV3D/Figure EV3D.xlsx
- EMM-2024-20638-V3_EV Figures/Figure EV3/Figure EV3E/
- EMM-2024-20638-V3_EV Figures/Figure EV3/Figure EV3E/Figure EV3E.xlsx
- EMM-2024-20638-V3_EV Figures/Figure EV4/
- EMM-2024-20638-V3_EV Figures/Figure EV4/Figure EV4A/
- EMM-2024-20638-V3_EV Figures/Figure EV4/Figure EV4A/Figure EV4A.xlsx
- EMM-2024-20638-V3_EV Figures/Figure EV4/Figure EV4B/
- EMM-2024-20638-V3_EV Figures/Figure EV4/Figure EV4B/Figure EV4B.xlsx
- EMM-2024-20638-V3_EV Figures/Figure EV4/Figure EV4C/
- EMM-2024-20638-V3_EV Figures/Figure EV4/Figure EV4C/Figure EV4C.xlsx
- EMM-2024-20638-V3_EV Figures/Figure EV4/Figure EV4D/
- EMM-2024-20638-V3_EV Figures/Figure EV4/Figure EV4D/Figure EV4D.xlsx
- EMM-2024-20638-V3_EV Figures/Figure EV4/Figure EV4E/
- EMM-2024-20638-V3_EV Figures/Figure EV4/Figure EV4E/control/
- EMM-2024-20638-V3_EV Figures/Figure EV4/Figure EV4E/control/control.tif
- EMM-2024-20638-V3_EV Figures/Figure EV4/Figure EV4E/LPS/
- EMM-2024-20638-V3_EV Figures/Figure EV4/Figure EV4E/LPS/LPS.tif
- EMM-2024-20638-V3_EV Figures/Figure EV4/Figure EV4E/LPS+i-HPK1/
- EMM-2024-20638-V3_EV Figures/Figure EV4/Figure EV4E/LPS+i-HPK1/LPS+i-HPK1.tif
- EMM-2024-20638-V3_EV Figures/Figure EV4/Figure EV4F/
- EMM-2024-20638-V3_EV Figures/Figure EV4/Figure EV4F/Figure EV4F.xlsx
- EMM-2024-20638-V3_EV Figures/Figure EV4/Figure EV4G/
- EMM-2024-20638-V3_EV Figures/Figure EV4/Figure EV4G/IκBɑ.tif
- EMM-2024-20638-V3_EV Figures/Figure EV4/Figure EV4G/NF-κB.tif
- EMM-2024-20638-V3_EV Figures/Figure EV4/Figure EV4G/p-IκBɑ.tif
- EMM-2024-20638-V3_EV Figures/Figure EV4/Figure EV4G/p-NF-κB.tif
- EMM-2024-20638-V3_EV Figures/Figure EV4/Figure EV4G/p-p38.tif
- EMM-2024-20638-V3_EV Figures/Figure EV4/Figure EV4G/p-STAT3.tif
- EMM-2024-20638-V3_EV Figures/Figure EV4/Figure EV4G/p38.tif
- EMM-2024-20638-V3_EV Figures/Figure EV4/Figure EV4G/STAT3.tif
- EMM-2024-20638-V3_EV Figures/Figure EV4/Figure EV4G/β-actin.tif
- EMM-2024-20638-V3_EV Figures/Figure EV4/Figure EV4H/
- EMM-2024-20638-V3_EV Figures/Figure EV4/Figure EV4H/Figure EV4H.xlsx
- EMM-2024-20638-V3_EV Figures/Figure EV4/Figure EV4I/
- EMM-2024-20638-V3_EV Figures/Figure EV4/Figure EV4I/Figure EV4I.xlsx
- EMM-2024-20638-V3_EV Figures/Figure EV4/Figure EV4J/
- EMM-2024-20638-V3_EV Figures/Figure EV4/Figure EV4J/Figure EV4J.xlsx
- EMM-2024-20638-V3_EV Figures/Figure EV4/Figure EV4K/
- EMM-2024-20638-V3_EV Figures/Figure EV4/Figure EV4K/Figure EV4K.xlsx
- EMM-2024-20638-V3_EV Figures/Figure EV4/Figure EV4L/
- EMM-2024-20638-V3_EV Figures/Figure EV4/Figure EV4L/GSDMD.tif
- EMM-2024-20638-V3_EV Figures/Figure EV4/Figure EV4L/N-GSDMD.tif
- EMM-2024-20638-V3_EV Figures/Figure EV4/Figure EV4L/β-actin.tif
- EMM-2024-20638-V3_EV Figures/Figure EV4/Figure EV4M/
- EMM-2024-20638-V3_EV Figures/Figure EV4/Figure EV4M/Figure EV4M.xlsx
- EMM-2024-20638-V3_EV Figures/Figure EV4/Figure EV4N/
- EMM-2024-20638-V3_EV Figures/Figure EV4/Figure EV4N/Figure EV4N.xlsx
- EMM-2024-20638-V3_EV Figures/Figure EV5/
- EMM-2024-20638-V3_EV Figures/Figure EV5/Figure EV5A/
- EMM-2024-20638-V3_EV Figures/Figure EV5/Figure EV5A/Figure EV5A.xlsx
- EMM-2024-20638-V3_EV Figures/Figure EV5/Figure EV5B/
- EMM-2024-20638-V3_EV Figures/Figure EV5/Figure EV5B/Figure EV5B.xlsx
