# Supplementary material for: Targeting HPK1 inhibits neutrophil responses to mitigate post-stroke lung and cerebral injuries
Source: EMBO Mol Med. 2025 Apr 1;17(5):1018–40. doi: 10.1038/s44321-025-00220-8 (PMC12081623; doi:10.1038/s44321-025-00220-8)
Supplement: Supplementary file 3 — EV Figures Source Data [file 44321_2025_220_MOESM3_ESM.zip › EMM-2024-20638-V3_EV Figures/Figure EV1/Figure EV1B/Figure EV1B.xlsx]

## Sheet: Sheet1
Figure EV1B
	control	1h	3h	6h
	1	1.9	2	1.9
	1	2.1	3	1.8
	1	2.1	3.5	2.2
	1	2.84	1.94	2.58
