# Supplementary material for: Targeting HPK1 inhibits neutrophil responses to mitigate post-stroke lung and cerebral injuries
Source: EMBO Mol Med. 2025 Apr 1;17(5):1018–40. doi: 10.1038/s44321-025-00220-8 (PMC12081623; doi:10.1038/s44321-025-00220-8)
Supplement: Supplementary file 3 — EV Figures Source Data [file 44321_2025_220_MOESM3_ESM.zip › EMM-2024-20638-V3_EV Figures/Figure EV1/Figure EV1D/Figure EV1D.xlsx]

## Sheet: Sheet1
Figure EV1D
	control	1h	2h
	1	1.56	1.35
	1	1.63	2.3
	1	1.86	1.76
	1	1.92	1.5
