# Supplementary material for: Targeting HPK1 inhibits neutrophil responses to mitigate post-stroke lung and cerebral injuries
Source: EMBO Mol Med. 2025 Apr 1;17(5):1018–40. doi: 10.1038/s44321-025-00220-8 (PMC12081623; doi:10.1038/s44321-025-00220-8)
Supplement: Supplementary file 3 — EV Figures Source Data [file 44321_2025_220_MOESM3_ESM.zip › EMM-2024-20638-V3_EV Figures/Figure EV2/Figure EV2A/Figure EV2A.xlsx]

## Sheet: Sheet1
Figure EV2A
		sham						MCAO/R
	WT	0.3	0.4	0.279	0.394	0.952	0.681	1.648	2.736	1.893	2.299	1.876	1.988
	KO	0.367	0.273	0.923	0.46	0.951	0.414	2.388	2.182	2.953	1.828	1.76	1.781
