# Supplementary material for: Targeting HPK1 inhibits neutrophil responses to mitigate post-stroke lung and cerebral injuries
Source: EMBO Mol Med. 2025 Apr 1;17(5):1018–40. doi: 10.1038/s44321-025-00220-8 (PMC12081623; doi:10.1038/s44321-025-00220-8)
Supplement: Supplementary file 3 — EV Figures Source Data [file 44321_2025_220_MOESM3_ESM.zip › EMM-2024-20638-V3_EV Figures/Figure EV2/Figure EV2B/Figure EV2B.xlsx]

## Sheet: Sheet1
Figure EV2B
		sham						MCAO/R
	WT	1.51	2.24	4.64	7.6	2.04	1.98	13.8	18.9	17.6	27.6	12.2	8.29
	KO	1.83	1.36	4.62	4.06	9.51	4.14	16.9	17.9	23	8.32	15.3	10.1
