# Supplementary material for: Targeting HPK1 inhibits neutrophil responses to mitigate post-stroke lung and cerebral injuries
Source: EMBO Mol Med. 2025 Apr 1;17(5):1018–40. doi: 10.1038/s44321-025-00220-8 (PMC12081623; doi:10.1038/s44321-025-00220-8)
Supplement: Supplementary file 3 — EV Figures Source Data [file 44321_2025_220_MOESM3_ESM.zip › EMM-2024-20638-V3_EV Figures/Figure EV3/Figure EV3B/Figure EV3B.xlsx]

## Sheet: Sheet1
Figure EV3B
	WT	KO
	0.58	0.52
	0.72	0.55
	0.67	0.72
	1.08	1.45
	1.03	1
