# Supplementary material for: Targeting HPK1 inhibits neutrophil responses to mitigate post-stroke lung and cerebral injuries
Source: EMBO Mol Med. 2025 Apr 1;17(5):1018–40. doi: 10.1038/s44321-025-00220-8 (PMC12081623; doi:10.1038/s44321-025-00220-8)
Supplement: Supplementary file 3 — EV Figures Source Data [file 44321_2025_220_MOESM3_ESM.zip › EMM-2024-20638-V3_EV Figures/Figure EV4/Figure EV4A/Figure EV4A.xlsx]

## Sheet: Sheet1
Figure EV4A
		control			LPS			LPS+i-HPK1
	Tnf	1.23	0.84	0.97	28.33	27.33	30.06	19.78	17.84	21.69
	Il6	1.15	0.81	1.07	76.71	63.51	61.73	33.58	40.08	54.63
	Il1b	1.25	0.93	0.86	14.69	13.51	13.81	7.59	8.38	6.08
