# Supplementary material for: Targeting HPK1 inhibits neutrophil responses to mitigate post-stroke lung and cerebral injuries
Source: EMBO Mol Med. 2025 Apr 1;17(5):1018–40. doi: 10.1038/s44321-025-00220-8 (PMC12081623; doi:10.1038/s44321-025-00220-8)
Supplement: Supplementary file 3 — EV Figures Source Data [file 44321_2025_220_MOESM3_ESM.zip › EMM-2024-20638-V3_EV Figures/Figure EV4/Figure EV4B/Figure EV4B.xlsx]

## Sheet: Sheet1
Figure EV4B
		control			LPS			LPS+i-HPK1
	Nos2	1.24	1.07	0.75	31.34	35.85	32.42	19.8	23.84	17.22
	Ptgs2	1.22	1.13	0.73	101.13	90.33	85.03	62.59	49.99	68.8
