# Supplementary material for: Targeting HPK1 inhibits neutrophil responses to mitigate post-stroke lung and cerebral injuries
Source: EMBO Mol Med. 2025 Apr 1;17(5):1018–40. doi: 10.1038/s44321-025-00220-8 (PMC12081623; doi:10.1038/s44321-025-00220-8)
Supplement: Supplementary file 3 — EV Figures Source Data [file 44321_2025_220_MOESM3_ESM.zip › EMM-2024-20638-V3_EV Figures/Figure EV4/Figure EV4C/Figure EV4C.xlsx]

## Sheet: Sheet1
Figure EV4C
		control			LPS			LPS+i-HPK1
	Socs3	1.01	0.91	1.09	11.29	13.6	11.16	9.21	13.66	10.86
	Il10	0.84	1.19	1	23.41	27.4	24.52	26.26	30.39	28.25
