# Supplementary material for: Targeting HPK1 inhibits neutrophil responses to mitigate post-stroke lung and cerebral injuries
Source: EMBO Mol Med. 2025 Apr 1;17(5):1018–40. doi: 10.1038/s44321-025-00220-8 (PMC12081623; doi:10.1038/s44321-025-00220-8)
Supplement: Supplementary file 3 — EV Figures Source Data [file 44321_2025_220_MOESM3_ESM.zip › EMM-2024-20638-V3_EV Figures/Figure EV4/Figure EV4D/Figure EV4D.xlsx]

## Sheet: Sheet1
Figure EV4D
	control	LPS	LPS+i-HPK1
	52.4	116	64.9
	52.7	115	52.7
	52.5	84.9	64
	39.7	72.5	65
