# Supplementary material for: Targeting HPK1 inhibits neutrophil responses to mitigate post-stroke lung and cerebral injuries
Source: EMBO Mol Med. 2025 Apr 1;17(5):1018–40. doi: 10.1038/s44321-025-00220-8 (PMC12081623; doi:10.1038/s44321-025-00220-8)
Supplement: Supplementary file 3 — EV Figures Source Data [file 44321_2025_220_MOESM3_ESM.zip › EMM-2024-20638-V3_EV Figures/Figure EV4/Figure EV4F/Figure EV4F.xlsx]

## Sheet: Sheet1
Figure EV4F
	control	LPS	LPS+i-HPK1
	2.01	10	8.2
	1.05	13.3	7.8
	0.66	13.4	8.7
	3.9	13.9	10.5
	4.2	14.8	7.1
	3	9.3	6.8
	3.8	8.6	5.3
	3.6	7.4	7.4
	2.3	8	5
