# Supplementary material for: Targeting HPK1 inhibits neutrophil responses to mitigate post-stroke lung and cerebral injuries
Source: EMBO Mol Med. 2025 Apr 1;17(5):1018–40. doi: 10.1038/s44321-025-00220-8 (PMC12081623; doi:10.1038/s44321-025-00220-8)
Supplement: Supplementary file 3 — EV Figures Source Data [file 44321_2025_220_MOESM3_ESM.zip › EMM-2024-20638-V3_EV Figures/Figure EV4/Figure EV4I/Figure EV4I.xlsx]

## Sheet: Sheet1
Figure EV4I
	control	LPS	LPS+i-HPK1
	1	2.38013	1.32986
	1	3.27964	1.48125
	1	1.75947	1.46093
