# Supplementary material for: Targeting HPK1 inhibits neutrophil responses to mitigate post-stroke lung and cerebral injuries
Source: EMBO Mol Med. 2025 Apr 1;17(5):1018–40. doi: 10.1038/s44321-025-00220-8 (PMC12081623; doi:10.1038/s44321-025-00220-8)
Supplement: Supplementary file 3 — EV Figures Source Data [file 44321_2025_220_MOESM3_ESM.zip › EMM-2024-20638-V3_EV Figures/Figure EV4/Figure EV4J/Figure EV4J.xlsx]

## Sheet: Sheet1
Figure EV4J
	control	LPS	LPS+i-HPK1
	1	1.8	0.97
	1	2.3	1.34
	1	1.6	1.11
