# Supplementary material for: Targeting HPK1 inhibits neutrophil responses to mitigate post-stroke lung and cerebral injuries
Source: EMBO Mol Med. 2025 Apr 1;17(5):1018–40. doi: 10.1038/s44321-025-00220-8 (PMC12081623; doi:10.1038/s44321-025-00220-8)
Supplement: Supplementary file 3 — EV Figures Source Data [file 44321_2025_220_MOESM3_ESM.zip › EMM-2024-20638-V3_EV Figures/Figure EV4/Figure EV4M/Figure EV4M.xlsx]

## Sheet: Sheet1
Figure EV4M
	control	LN	LN+i-HPK1
	1	2.90084	1.24974
	0.726736	2.08929	0.77556
	1	2.8872	1.48945
	0.903411	2.41931	1.27703
