# Supplementary material for: Targeting HPK1 inhibits neutrophil responses to mitigate post-stroke lung and cerebral injuries
Source: EMBO Mol Med. 2025 Apr 1;17(5):1018–40. doi: 10.1038/s44321-025-00220-8 (PMC12081623; doi:10.1038/s44321-025-00220-8)
Supplement: Supplementary file 3 — EV Figures Source Data [file 44321_2025_220_MOESM3_ESM.zip › EMM-2024-20638-V3_EV Figures/Figure EV4/Figure EV4N/Figure EV4N.xlsx]

## Sheet: Sheet1
Figure EV4N
	control	LN	LN+i-HPK1
	1	4.83865	2.21181
	0.808007	3.65264	1.55462
	1	3.14607	1.94281
	0.921792	3.5572	1.42269
