# Supplementary material for: Targeting HPK1 inhibits neutrophil responses to mitigate post-stroke lung and cerebral injuries
Source: EMBO Mol Med. 2025 Apr 1;17(5):1018–40. doi: 10.1038/s44321-025-00220-8 (PMC12081623; doi:10.1038/s44321-025-00220-8)
Supplement: Supplementary file 3 — EV Figures Source Data [file 44321_2025_220_MOESM3_ESM.zip › EMM-2024-20638-V3_EV Figures/Figure EV5/Figure EV5B/Figure EV5B.xlsx]

## Sheet: Sheet1
Figure EV5B
	vehicle	i-HPK1
	33.4	39.9
	41.8	31.9
	44.7	42.9
