# Supplementary material for: Targeting HPK1 inhibits neutrophil responses to mitigate post-stroke lung and cerebral injuries
Source: EMBO Mol Med. 2025 Apr 1;17(5):1018–40. doi: 10.1038/s44321-025-00220-8 (PMC12081623; doi:10.1038/s44321-025-00220-8)
Supplement: Supplementary file 4 — Source data Fig. 1 [file 44321_2025_220_MOESM4_ESM.zip]

Archive with 37 entries (20 files):
- EMM-2024-20638-V3_Figure 1/
- EMM-2024-20638-V3_Figure 1/Figure 1A/
- EMM-2024-20638-V3_Figure 1/Figure 1A/Figure 1A.tif
- EMM-2024-20638-V3_Figure 1/Figure 1B/
- EMM-2024-20638-V3_Figure 1/Figure 1B/Figure 1B.xlsx
- EMM-2024-20638-V3_Figure 1/Figure 1C/
- EMM-2024-20638-V3_Figure 1/Figure 1C/HPK1.tif
- EMM-2024-20638-V3_Figure 1/Figure 1C/β-actin.tif
- EMM-2024-20638-V3_Figure 1/Figure 1D/
- EMM-2024-20638-V3_Figure 1/Figure 1D/Figure 1D.xlsx
- EMM-2024-20638-V3_Figure 1/Figure 1E/
- EMM-2024-20638-V3_Figure 1/Figure 1E/Figure 1E.xlsx
- EMM-2024-20638-V3_Figure 1/Figure 1F/
- EMM-2024-20638-V3_Figure 1/Figure 1F/Figure 1F.xlsx
- EMM-2024-20638-V3_Figure 1/Figure 1G/
- EMM-2024-20638-V3_Figure 1/Figure 1G/Figure 1G.xlsx
- EMM-2024-20638-V3_Figure 1/Figure 1H/
- EMM-2024-20638-V3_Figure 1/Figure 1H/Figure 1H.xlsx
- EMM-2024-20638-V3_Figure 1/Figure 1I/
- EMM-2024-20638-V3_Figure 1/Figure 1I/KO control.tif
- EMM-2024-20638-V3_Figure 1/Figure 1I/KO LPS.tif
- EMM-2024-20638-V3_Figure 1/Figure 1I/offset.tif
- EMM-2024-20638-V3_Figure 1/Figure 1I/WT control.tif
- EMM-2024-20638-V3_Figure 1/Figure 1I/WT LPS.tif
- EMM-2024-20638-V3_Figure 1/Figure 1J/
- EMM-2024-20638-V3_Figure 1/Figure 1J/Figure 1J.xlsx
- EMM-2024-20638-V3_Figure 1/Figure 1K/
- EMM-2024-20638-V3_Figure 1/Figure 1K/KO control/
- EMM-2024-20638-V3_Figure 1/Figure 1K/KO control/sytox green.tif
- EMM-2024-20638-V3_Figure 1/Figure 1K/KO LPS/
- EMM-2024-20638-V3_Figure 1/Figure 1K/KO LPS/sytox green.tif
- EMM-2024-20638-V3_Figure 1/Figure 1K/WT control/
- EMM-2024-20638-V3_Figure 1/Figure 1K/WT control/sytox green.tif
- EMM-2024-20638-V3_Figure 1/Figure 1K/WT LPS/
- EMM-2024-20638-V3_Figure 1/Figure 1K/WT LPS/sytox green.tif
- EMM-2024-20638-V3_Figure 1/Figure 1L/
- EMM-2024-20638-V3_Figure 1/Figure 1L/Figure 1L.xlsx
