# Supplementary material for: Targeting HPK1 inhibits neutrophil responses to mitigate post-stroke lung and cerebral injuries
Source: EMBO Mol Med. 2025 Apr 1;17(5):1018–40. doi: 10.1038/s44321-025-00220-8 (PMC12081623; doi:10.1038/s44321-025-00220-8)
Supplement: Supplementary file 4 — Source data Fig. 1 [file 44321_2025_220_MOESM4_ESM.zip › EMM-2024-20638-V3_Figure 1/Figure 1D/Figure 1D.xlsx]

## Sheet: Sheet1
Figure 1D
		control			10 ng/ml LPS			100 ng/ml LPS			1000 ng/ml LPS
	Tnf	1.04438	0.896666	1.05896	7.59582	6.70485	7.80937	14.0514	12.5764	12.8406	17.252	13.7246	14.1105
	Il6	1.20185	0.861703	0.936443	3.01985	3.92985	3.84898	16.3959	15.2979	15.1922	33.6675	32.7469	32.2961
	Il1b	0.966415	1.12562	0.907969	5.29527	5.1863	5.48201	9.85404	8.22899	7.67792	8.89476	9.08165	9.33697
	Nos2	0.836527	1.04426	1.11921	10.9346	8.11633	11.0107	25.501	25.6784	21.7431	23.4968	23.1733	30.1241
