# Supplementary material for: Targeting HPK1 inhibits neutrophil responses to mitigate post-stroke lung and cerebral injuries
Source: EMBO Mol Med. 2025 Apr 1;17(5):1018–40. doi: 10.1038/s44321-025-00220-8 (PMC12081623; doi:10.1038/s44321-025-00220-8)
Supplement: Supplementary file 4 — Source data Fig. 1 [file 44321_2025_220_MOESM4_ESM.zip › EMM-2024-20638-V3_Figure 1/Figure 1E/Figure 1E.xlsx]

## Sheet: Sheet1
Figure 1E
		control			LPS
	WT	1.12562	0.966415	0.907969	13.0025	11.398	13.461
	KO	0.449759	0.460746	0.475643	7.51991	7.26375	9.58458
