# Supplementary material for: Targeting HPK1 inhibits neutrophil responses to mitigate post-stroke lung and cerebral injuries
Source: EMBO Mol Med. 2025 Apr 1;17(5):1018–40. doi: 10.1038/s44321-025-00220-8 (PMC12081623; doi:10.1038/s44321-025-00220-8)
Supplement: Supplementary file 4 — Source data Fig. 1 [file 44321_2025_220_MOESM4_ESM.zip › EMM-2024-20638-V3_Figure 1/Figure 1F/Figure 1F.xlsx]

## Sheet: Sheet1
Figure 1F
		control			LPS
	WT	0.857271	1.02778	1.11495	20.0959	25.1715	23.5452
	KO	1.55075	1.58006	1.31339	5.46218	5.81307	7.51024
