# Supplementary material for: Targeting HPK1 inhibits neutrophil responses to mitigate post-stroke lung and cerebral injuries
Source: EMBO Mol Med. 2025 Apr 1;17(5):1018–40. doi: 10.1038/s44321-025-00220-8 (PMC12081623; doi:10.1038/s44321-025-00220-8)
Supplement: Supplementary file 4 — Source data Fig. 1 [file 44321_2025_220_MOESM4_ESM.zip › EMM-2024-20638-V3_Figure 1/Figure 1G/Figure 1G.xlsx]

## Sheet: Sheet1
Figure 1G
		control			LPS
	WT	1.09257	0.903465	1.00397	9.89396	9.3991	12.6546
	KO	0.407174	0.371395	0.362151	5.47212	5.55733	7.35573
