# Supplementary material for: Targeting HPK1 inhibits neutrophil responses to mitigate post-stroke lung and cerebral injuries
Source: EMBO Mol Med. 2025 Apr 1;17(5):1018–40. doi: 10.1038/s44321-025-00220-8 (PMC12081623; doi:10.1038/s44321-025-00220-8)
Supplement: Supplementary file 4 — Source data Fig. 1 [file 44321_2025_220_MOESM4_ESM.zip › EMM-2024-20638-V3_Figure 1/Figure 1H/Figure 1H.xlsx]

## Sheet: Sheet1
Figure 1H
		control			LPS
	WT	0.865966	0.934575	1.19946	43.1827	44.3968	55.039
	KO	0.884162	0.67007	0.599729	16.0264	24.6307	18.6665
