# Supplementary material for: Targeting HPK1 inhibits neutrophil responses to mitigate post-stroke lung and cerebral injuries
Source: EMBO Mol Med. 2025 Apr 1;17(5):1018–40. doi: 10.1038/s44321-025-00220-8 (PMC12081623; doi:10.1038/s44321-025-00220-8)
Supplement: Supplementary file 4 — Source data Fig. 1 [file 44321_2025_220_MOESM4_ESM.zip › EMM-2024-20638-V3_Figure 1/Figure 1J/Figure 1J.xlsx]

## Sheet: Sheet1
Figure 1J
		control				LPS
	WT	40.4	39.3	38.1	66.8	144	131	88.9	128
	KO	47.7	64.9	63.9	69.1	82.1	74.9	88.3	70.2
