# Supplementary material for: Targeting HPK1 inhibits neutrophil responses to mitigate post-stroke lung and cerebral injuries
Source: EMBO Mol Med. 2025 Apr 1;17(5):1018–40. doi: 10.1038/s44321-025-00220-8 (PMC12081623; doi:10.1038/s44321-025-00220-8)
Supplement: Supplementary file 4 — Source data Fig. 1 [file 44321_2025_220_MOESM4_ESM.zip › EMM-2024-20638-V3_Figure 1/Figure 1L/Figure 1L.xlsx]

## Sheet: Sheet1
Figure 1L
		control									LPS
	WT	2.23	1.46	0.83	3.9	3.8	3.4	1.3	2.1	2.8	12.1	13.8	11	10	14.1	10.8	8	13.1	17.4
	KO	3.8	2.2	1.4	1.3	2.8	2	2.7	3.6	4.4	10.3	6.5	11.7	11	6.8	9.6	5.2	5.4	5.9
