# Supplementary material for: Targeting HPK1 inhibits neutrophil responses to mitigate post-stroke lung and cerebral injuries
Source: EMBO Mol Med. 2025 Apr 1;17(5):1018–40. doi: 10.1038/s44321-025-00220-8 (PMC12081623; doi:10.1038/s44321-025-00220-8)
Supplement: Supplementary file 5 — Source data Fig. 2 [file 44321_2025_220_MOESM5_ESM.zip]

Archive with 27 entries (18 files):
- Figure 2/
- Figure 2/Figure 2A/
- Figure 2/Figure 2A/IκBα.tif
- Figure 2/Figure 2A/NF-κB.tif
- Figure 2/Figure 2A/p-IκBα.tif
- Figure 2/Figure 2A/p-NF-κB.tif
- Figure 2/Figure 2A/p-p38.tif
- Figure 2/Figure 2A/p-STAT3.tif
- Figure 2/Figure 2A/p38.tif
- Figure 2/Figure 2A/STAT3.tif
- Figure 2/Figure 2A/β-actin.tif
- Figure 2/Figure 2B/
- Figure 2/Figure 2B/Figure 2B.xlsx
- Figure 2/Figure 2C/
- Figure 2/Figure 2C/Figure 2C.xlsx
- Figure 2/Figure 2D/
- Figure 2/Figure 2D/Figure 2D.xlsx
- Figure 2/Figure 2E/
- Figure 2/Figure 2E/Figure 2E.xlsx
- Figure 2/Figure 2F/
- Figure 2/Figure 2F/GSDMD.tif
- Figure 2/Figure 2F/N-GSDMD.tif
- Figure 2/Figure 2F/β-actin.tif
- Figure 2/Figure 2G/
- Figure 2/Figure 2G/Figure 2G.xlsx
- Figure 2/Figure 2H/
- Figure 2/Figure 2H/Figure 2H.xlsx
