# Supplementary material for: Targeting HPK1 inhibits neutrophil responses to mitigate post-stroke lung and cerebral injuries
Source: EMBO Mol Med. 2025 Apr 1;17(5):1018–40. doi: 10.1038/s44321-025-00220-8 (PMC12081623; doi:10.1038/s44321-025-00220-8)
Supplement: Supplementary file 5 — Source data Fig. 2 [file 44321_2025_220_MOESM5_ESM.zip › Figure 2/Figure 2B/Figure 2B.xlsx]

## Sheet: Sheet1
Figure 2B
		control				LPS
	WT	1	1	1	1	1.98	2.37	1.9	1.89
	KO	1.04	0.83	0.98	0.92	1.18	0.89	0.97	0.88
