# Supplementary material for: Targeting HPK1 inhibits neutrophil responses to mitigate post-stroke lung and cerebral injuries
Source: EMBO Mol Med. 2025 Apr 1;17(5):1018–40. doi: 10.1038/s44321-025-00220-8 (PMC12081623; doi:10.1038/s44321-025-00220-8)
Supplement: Supplementary file 5 — Source data Fig. 2 [file 44321_2025_220_MOESM5_ESM.zip › Figure 2/Figure 2C/Figure 2C.xlsx]

## Sheet: Sheet1
Figure 2C
		control				LPS
	WT	1	1	1	1	3.45	1.84	2.78	3.54
	KO	1.09	0.6	0.85	0.78	1.03	0.89	1.04	1.08
