# Supplementary material for: Targeting HPK1 inhibits neutrophil responses to mitigate post-stroke lung and cerebral injuries
Source: EMBO Mol Med. 2025 Apr 1;17(5):1018–40. doi: 10.1038/s44321-025-00220-8 (PMC12081623; doi:10.1038/s44321-025-00220-8)
Supplement: Supplementary file 5 — Source data Fig. 2 [file 44321_2025_220_MOESM5_ESM.zip › Figure 2/Figure 2G/Figure 2G.xlsx]

## Sheet: Sheet1
Figure 2G
		control					LN
	WT	1	1	1	1	1	3.37823	3.59124	4.92868	3.39915	2.72082
	KO	1.83899	1.16917	1.42554	1.13646	1.09363	2.8081	1.58645	1.64739	1.16326	1.26944
