# Supplementary material for: Targeting HPK1 inhibits neutrophil responses to mitigate post-stroke lung and cerebral injuries
Source: EMBO Mol Med. 2025 Apr 1;17(5):1018–40. doi: 10.1038/s44321-025-00220-8 (PMC12081623; doi:10.1038/s44321-025-00220-8)
Supplement: Supplementary file 5 — Source data Fig. 2 [file 44321_2025_220_MOESM5_ESM.zip › Figure 2/Figure 2H/Figure 2H.xlsx]

## Sheet: Sheet1
Figure 2H
		control					LN
	WT	1	1	1	1	1	3.25997	4.28923	5.80429	4.05915	2.72082
	KO	1.11269	1.07098	1.61038	1.05678	1.09363	1.56955	2.38128	2.51747	1.34209	1.26944
