# Supplementary material for: Targeting HPK1 inhibits neutrophil responses to mitigate post-stroke lung and cerebral injuries
Source: EMBO Mol Med. 2025 Apr 1;17(5):1018–40. doi: 10.1038/s44321-025-00220-8 (PMC12081623; doi:10.1038/s44321-025-00220-8)
Supplement: Supplementary file 6 — Source data Fig. 3 [file 44321_2025_220_MOESM6_ESM.zip]

Archive with 33 entries (16 files):
- Figure 3/
- Figure 3/Figure 3A/
- Figure 3/Figure 3A/HPK1.tif
- Figure 3/Figure 3A/β-actin.tif
- Figure 3/Figure 3B/
- Figure 3/Figure 3B/Figure 3B.xlsx
- Figure 3/Figure 3C/
- Figure 3/Figure 3C/Figure 3C.xlsx
- Figure 3/Figure 3D/
- Figure 3/Figure 3D/Figure 3D.xlsx
- Figure 3/Figure 3E/
- Figure 3/Figure 3E/Figure 3E.xlsx
- Figure 3/Figure 3F/
- Figure 3/Figure 3F/Figure 3F.xlsx
- Figure 3/Figure 3G/
- Figure 3/Figure 3G/Figure 3G.xlsx
- Figure 3/Figure 3H/
- Figure 3/Figure 3H/Figure 3H.xlsx
- Figure 3/Figure 3I/
- Figure 3/Figure 3I/Figure 3I.xlsx
- Figure 3/Figure 3J/
- Figure 3/Figure 3J/Figure 3J.xlsx
- Figure 3/Figure 3K/
- Figure 3/Figure 3K/KO MCAO/
- Figure 3/Figure 3K/KO MCAO/sytox green.tif
- Figure 3/Figure 3K/KO sham/
- Figure 3/Figure 3K/KO sham/sytox green.tif
- Figure 3/Figure 3K/WT MCAO/
- Figure 3/Figure 3K/WT MCAO/sytox green.tif
- Figure 3/Figure 3K/WT sham/
- Figure 3/Figure 3K/WT sham/sytox green .tif
- Figure 3/Figure 3L/
- Figure 3/Figure 3L/Figure 3L.xlsx
