# Supplementary material for: Targeting HPK1 inhibits neutrophil responses to mitigate post-stroke lung and cerebral injuries
Source: EMBO Mol Med. 2025 Apr 1;17(5):1018–40. doi: 10.1038/s44321-025-00220-8 (PMC12081623; doi:10.1038/s44321-025-00220-8)
Supplement: Supplementary file 6 — Source data Fig. 3 [file 44321_2025_220_MOESM6_ESM.zip › Figure 3/Figure 3C/Figure 3C.xlsx]

## Sheet: Sheet1
Figure 3C
	sham	6h
	45.98	266.26
	30.17	339.67
	58.23	338.29
	41.99	207.5
	41.97	317
	60.5
