# Supplementary material for: Targeting HPK1 inhibits neutrophil responses to mitigate post-stroke lung and cerebral injuries
Source: EMBO Mol Med. 2025 Apr 1;17(5):1018–40. doi: 10.1038/s44321-025-00220-8 (PMC12081623; doi:10.1038/s44321-025-00220-8)
Supplement: Supplementary file 6 — Source data Fig. 3 [file 44321_2025_220_MOESM6_ESM.zip › Figure 3/Figure 3E/Figure 3E.xlsx]

## Sheet: Sheet1
Figure 3E
	sham					MCAO/R
WT	36.16	45.75	71.84	48.2	44.5	362.78	329.77	246.02	244.35	189.93	256.05	206.5
KO	54.99	80.5	78.5	50	46.75	160.44	179.03	144.41	166.6	147.31	150.06
