# Supplementary material for: Targeting HPK1 inhibits neutrophil responses to mitigate post-stroke lung and cerebral injuries
Source: EMBO Mol Med. 2025 Apr 1;17(5):1018–40. doi: 10.1038/s44321-025-00220-8 (PMC12081623; doi:10.1038/s44321-025-00220-8)
Supplement: Supplementary file 6 — Source data Fig. 3 [file 44321_2025_220_MOESM6_ESM.zip › Figure 3/Figure 3F/Figure 3F.xlsx]

## Sheet: Sheet1
Figure 3F
		sham					MCAO/R
	WT	5.23	11.7	9.35	16.1	13.2	74	65.3	66.6	61.7	61.9	75.3	40.7
	KO	15.4	9.31	10.1	15.1	6.24	30.8	38.2	63.9	33.6	64.7	44.3
