# Supplementary material for: Targeting HPK1 inhibits neutrophil responses to mitigate post-stroke lung and cerebral injuries
Source: EMBO Mol Med. 2025 Apr 1;17(5):1018–40. doi: 10.1038/s44321-025-00220-8 (PMC12081623; doi:10.1038/s44321-025-00220-8)
Supplement: Supplementary file 6 — Source data Fig. 3 [file 44321_2025_220_MOESM6_ESM.zip › Figure 3/Figure 3G/Figure 3G.xlsx]

## Sheet: Sheet1
Figure 3G
		sham					MCAO
	WT	10.8156	12.4163	12.1214	11.1684	12.8401	27.9924	20.6719	28.0413	29.2583	19.5063	16.9427	28.3563	19.309	16.3197
	KO	11.1592	10.6373	12.3164	11.3687	10.1178	19.309	16.3197	20.8351	13.922	18.2435	12.5217	13.1657	14.4517
