# Supplementary material for: Targeting HPK1 inhibits neutrophil responses to mitigate post-stroke lung and cerebral injuries
Source: EMBO Mol Med. 2025 Apr 1;17(5):1018–40. doi: 10.1038/s44321-025-00220-8 (PMC12081623; doi:10.1038/s44321-025-00220-8)
Supplement: Supplementary file 6 — Source data Fig. 3 [file 44321_2025_220_MOESM6_ESM.zip › Figure 3/Figure 3H/Figure 3H.xlsx]

## Sheet: Sheet1
Figure 3H
		sham					MCAO
	WT	22.0454	14.8764	16.7472	48.6118	17.872	74.572	207.048	105.712	142.554	160.764	105.335	180.403
	KO	22.6012	26.1044	22.8513	31.6146	31.364	21.5941	82.7634	27.199	76.0255	55.5307	74.9073	88.5771
