# Supplementary material for: Targeting HPK1 inhibits neutrophil responses to mitigate post-stroke lung and cerebral injuries
Source: EMBO Mol Med. 2025 Apr 1;17(5):1018–40. doi: 10.1038/s44321-025-00220-8 (PMC12081623; doi:10.1038/s44321-025-00220-8)
Supplement: Supplementary file 6 — Source data Fig. 3 [file 44321_2025_220_MOESM6_ESM.zip › Figure 3/Figure 3I/Figure 3I.xlsx]

## Sheet: Sheet1
Figure 3I
		sham					MCAO
	WT	8.66588	9.75693	13.4743	10.1291	8.1858	16.8625	26.2915	31.2032	19.8422	36.2915	41.2032
	KO	10.6631	6.63884	9.11448	10.973	11.5928	14.2909	14.6218	19.5798	18	13.5248	17.1789	14.3841
