# Supplementary material for: Targeting HPK1 inhibits neutrophil responses to mitigate post-stroke lung and cerebral injuries
Source: EMBO Mol Med. 2025 Apr 1;17(5):1018–40. doi: 10.1038/s44321-025-00220-8 (PMC12081623; doi:10.1038/s44321-025-00220-8)
Supplement: Supplementary file 6 — Source data Fig. 3 [file 44321_2025_220_MOESM6_ESM.zip › Figure 3/Figure 3J/Figure 3J.xlsx]

## Sheet: Sheet1
Figure 3J
		sham					MCAO
	WT	152	168	144	159	192	332	382	395	294	276
	KO	166	177	149	158	195	192	220	217	238	253
