# Supplementary material for: Targeting HPK1 inhibits neutrophil responses to mitigate post-stroke lung and cerebral injuries
Source: EMBO Mol Med. 2025 Apr 1;17(5):1018–40. doi: 10.1038/s44321-025-00220-8 (PMC12081623; doi:10.1038/s44321-025-00220-8)
Supplement: Supplementary file 6 — Source data Fig. 3 [file 44321_2025_220_MOESM6_ESM.zip › Figure 3/Figure 3L/Figure 3L.xlsx]

## Sheet: Sheet1
Figure 3L
		sham					MCAO
	WT	3.5	3.1	1.1	2.65	2.64	15.4	17.8	14.2	11.3	9.3
	KO	0.8	1.2	2	1.4	1.76	8.5	9.4	6.3	5.8	9.1
