# Supplementary material for: Targeting HPK1 inhibits neutrophil responses to mitigate post-stroke lung and cerebral injuries
Source: EMBO Mol Med. 2025 Apr 1;17(5):1018–40. doi: 10.1038/s44321-025-00220-8 (PMC12081623; doi:10.1038/s44321-025-00220-8)
Supplement: Supplementary file 7 — Source data Fig. 4 [file 44321_2025_220_MOESM7_ESM.zip]

Archive with 18 entries (9 files):
- Figure 4/
- Figure 4/Figure 4A/
- Figure 4/Figure 4A/Figure 4A.xlsx
- Figure 4/Figure 4B/
- Figure 4/Figure 4B/Figure 4B.xlsx
- Figure 4/Figure 4C/
- Figure 4/Figure 4C/Figure 4C.xlsx
- Figure 4/Figure 4D/
- Figure 4/Figure 4D/Figure 4D.xlsx
- Figure 4/Figure 4E/
- Figure 4/Figure 4E/Figure 4E.xlsx
- Figure 4/Figure 4F/
- Figure 4/Figure 4F/Figure 4F.xlsx
- Figure 4/Figure 4G/
- Figure 4/Figure 4G/CXCR2.tif
- Figure 4/Figure 4G/β-actin.tif
- Figure 4/Figure 4H/
- Figure 4/Figure 4H/Figure 4H.xlsx
