# Supplementary material for: Targeting HPK1 inhibits neutrophil responses to mitigate post-stroke lung and cerebral injuries
Source: EMBO Mol Med. 2025 Apr 1;17(5):1018–40. doi: 10.1038/s44321-025-00220-8 (PMC12081623; doi:10.1038/s44321-025-00220-8)
Supplement: Supplementary file 7 — Source data Fig. 4 [file 44321_2025_220_MOESM7_ESM.zip › Figure 4/Figure 4A/Figure 4A.xlsx]

## Sheet: Sheet1
Figure 4A
	sham	6h
	2.85	1.91
	2.65	2.09
	2.59	2.04
	2.81	2.28
	3	1.99
	2.84	1.87
