# Supplementary material for: Targeting HPK1 inhibits neutrophil responses to mitigate post-stroke lung and cerebral injuries
Source: EMBO Mol Med. 2025 Apr 1;17(5):1018–40. doi: 10.1038/s44321-025-00220-8 (PMC12081623; doi:10.1038/s44321-025-00220-8)
Supplement: Supplementary file 7 — Source data Fig. 4 [file 44321_2025_220_MOESM7_ESM.zip › Figure 4/Figure 4B/Figure 4B.xlsx]

## Sheet: Sheet1
Figure 4B
	sham	6h
	56.3	39.7
	70.9	41.4
	47.1	41.7
	55	40.5
	48.6	43.9
	58.2	34.3
