# Supplementary material for: Targeting HPK1 inhibits neutrophil responses to mitigate post-stroke lung and cerebral injuries
Source: EMBO Mol Med. 2025 Apr 1;17(5):1018–40. doi: 10.1038/s44321-025-00220-8 (PMC12081623; doi:10.1038/s44321-025-00220-8)
Supplement: Supplementary file 7 — Source data Fig. 4 [file 44321_2025_220_MOESM7_ESM.zip › Figure 4/Figure 4C/Figure 4C.xlsx]

## Sheet: Sheet1
Figure 4C
		sham						MCAO/R
	WT	2	3.24	2.85	2.81	3.15	2.99	1.71	2.21	1.85	1.22	1.75	2.21
	KO	3.59	3.06	2.7	3	2.74	2.92	2.85	2.73	2.5	2.75	2.76	2.61
