# Supplementary material for: Targeting HPK1 inhibits neutrophil responses to mitigate post-stroke lung and cerebral injuries
Source: EMBO Mol Med. 2025 Apr 1;17(5):1018–40. doi: 10.1038/s44321-025-00220-8 (PMC12081623; doi:10.1038/s44321-025-00220-8)
Supplement: Supplementary file 7 — Source data Fig. 4 [file 44321_2025_220_MOESM7_ESM.zip › Figure 4/Figure 4D/Figure 4D.xlsx]

## Sheet: Sheet1
Figure 4D
		sham						MCAO/R 24h
	WT	57.3	75.9	48.4	53.8	55.1	65	36.6	24.3	42.9	40.9	24	33.4
	KO	63.8	55.3	57.2	51.7	70.7	61.9	52.4	48.5	48.6	55.4	37.9	49.6
