# Supplementary material for: Targeting HPK1 inhibits neutrophil responses to mitigate post-stroke lung and cerebral injuries
Source: EMBO Mol Med. 2025 Apr 1;17(5):1018–40. doi: 10.1038/s44321-025-00220-8 (PMC12081623; doi:10.1038/s44321-025-00220-8)
Supplement: Supplementary file 7 — Source data Fig. 4 [file 44321_2025_220_MOESM7_ESM.zip › Figure 4/Figure 4E/Figure 4E.xlsx]

## Sheet: Sheet1
Figure 4E
		sham					MCAO/R
	WT	88.22	111.92	100.92	94.28	66.8	219.12	187.12	218.85	153.92	140.92	180	235
	KO	78.5	76.1	99	84.9	90.8	134.12	126.12	139	140	141
