# Supplementary material for: Targeting HPK1 inhibits neutrophil responses to mitigate post-stroke lung and cerebral injuries
Source: EMBO Mol Med. 2025 Apr 1;17(5):1018–40. doi: 10.1038/s44321-025-00220-8 (PMC12081623; doi:10.1038/s44321-025-00220-8)
Supplement: Supplementary file 7 — Source data Fig. 4 [file 44321_2025_220_MOESM7_ESM.zip › Figure 4/Figure 4F/Figure 4F.xlsx]

## Sheet: Sheet1
Figure 4F
		sham						MCAO/R
	WT	37.45	39.45	48.8	47.4	35.17	38.5	50.7	49.2	40.9	38.1	34.4
	KO	32	31.1	39.5	34.2	46.4		55.2	40.2	43.4	39.4	41.5
