# Supplementary material for: Targeting HPK1 inhibits neutrophil responses to mitigate post-stroke lung and cerebral injuries
Source: EMBO Mol Med. 2025 Apr 1;17(5):1018–40. doi: 10.1038/s44321-025-00220-8 (PMC12081623; doi:10.1038/s44321-025-00220-8)
Supplement: Supplementary file 7 — Source data Fig. 4 [file 44321_2025_220_MOESM7_ESM.zip › Figure 4/Figure 4H/Figure 4H.xlsx]

## Sheet: Sheet1
Figure 4H
		sham				MCAO/R
	WT	1	1	1	1	3.44	2.96	3.35	2.83
	KO	0.87	0.87	0.91	1.11	0.97	1.03	1.38	0.83
