# Supplementary material for: Targeting HPK1 inhibits neutrophil responses to mitigate post-stroke lung and cerebral injuries
Source: EMBO Mol Med. 2025 Apr 1;17(5):1018–40. doi: 10.1038/s44321-025-00220-8 (PMC12081623; doi:10.1038/s44321-025-00220-8)
Supplement: Supplementary file 8 — Source data Fig. 5 [file 44321_2025_220_MOESM8_ESM.zip]

Archive with 37 entries (17 files):
- EMM-2024-20638-V3_Figure 5/
- EMM-2024-20638-V3_Figure 5/Figure 5A/
- EMM-2024-20638-V3_Figure 5/Figure 5A/figure 5A.png
- EMM-2024-20638-V3_Figure 5/Figure 5B/
- EMM-2024-20638-V3_Figure 5/Figure 5B/Figure 5B.xlsx
- EMM-2024-20638-V3_Figure 5/Figure 5C/
- EMM-2024-20638-V3_Figure 5/Figure 5C/Figure 5C.xlsx
- EMM-2024-20638-V3_Figure 5/Figure 5D/
- EMM-2024-20638-V3_Figure 5/Figure 5D/Figure 5D.xlsx
- EMM-2024-20638-V3_Figure 5/Figure 5E/
- EMM-2024-20638-V3_Figure 5/Figure 5E/Figure 5E.xlsx
- EMM-2024-20638-V3_Figure 5/Figure 5F/
- EMM-2024-20638-V3_Figure 5/Figure 5F/Figure 5F.xlsx
- EMM-2024-20638-V3_Figure 5/Figure 5G/
- EMM-2024-20638-V3_Figure 5/Figure 5G/female KO MCAO/
- EMM-2024-20638-V3_Figure 5/Figure 5G/female KO MCAO/female KO MCAO.jpg
- EMM-2024-20638-V3_Figure 5/Figure 5G/female WT MCAO/
- EMM-2024-20638-V3_Figure 5/Figure 5G/female WT MCAO/female WT MCAO.jpg
- EMM-2024-20638-V3_Figure 5/Figure 5G/male KO MCAO/
- EMM-2024-20638-V3_Figure 5/Figure 5G/male KO MCAO/male KO MCAO CitH3.jpg
- EMM-2024-20638-V3_Figure 5/Figure 5G/male WT MCAO/
- EMM-2024-20638-V3_Figure 5/Figure 5G/male WT MCAO/male WT MCAO CitH3.jpg
- EMM-2024-20638-V3_Figure 5/Figure 5H/
- EMM-2024-20638-V3_Figure 5/Figure 5H/Figure 5H.xlsx
- EMM-2024-20638-V3_Figure 5/Figure 5I/
- EMM-2024-20638-V3_Figure 5/Figure 5I/female KO MCAO/
- EMM-2024-20638-V3_Figure 5/Figure 5I/female KO MCAO/KO MCAO.jpg
- EMM-2024-20638-V3_Figure 5/Figure 5I/female WT MCAO/
- EMM-2024-20638-V3_Figure 5/Figure 5I/female WT MCAO/WT MCAO .jpg
- EMM-2024-20638-V3_Figure 5/Figure 5I/male KO MCAO/
- EMM-2024-20638-V3_Figure 5/Figure 5I/male KO MCAO/KO MCAO.jpg
- EMM-2024-20638-V3_Figure 5/Figure 5I/male WT MCAO/
- EMM-2024-20638-V3_Figure 5/Figure 5I/male WT MCAO/male WT MCAO.jpg
- EMM-2024-20638-V3_Figure 5/Figure 5J/
- EMM-2024-20638-V3_Figure 5/Figure 5J/Figure 5J.xlsx
- EMM-2024-20638-V3_Figure 5/Figure 5K/
- EMM-2024-20638-V3_Figure 5/Figure 5K/Figure 5K.xlsx
