# Supplementary material for: Targeting HPK1 inhibits neutrophil responses to mitigate post-stroke lung and cerebral injuries
Source: EMBO Mol Med. 2025 Apr 1;17(5):1018–40. doi: 10.1038/s44321-025-00220-8 (PMC12081623; doi:10.1038/s44321-025-00220-8)
Supplement: Supplementary file 8 — Source data Fig. 5 [file 44321_2025_220_MOESM8_ESM.zip › EMM-2024-20638-V3_Figure 5/Figure 5B/Figure 5B.xlsx]

## Sheet: Sheet1
Figure 5B		sham					MCAO
	WT	1.3	0.62	1.12	0.8	0.89	5.61	5.06	1.96	3.26	2.43	3.17	6.61
	KO	1.08	0.71	0.72	1.07	0.79	1.51	1.96	4.41	1.24	1.12	2.63
