# Supplementary material for: Targeting HPK1 inhibits neutrophil responses to mitigate post-stroke lung and cerebral injuries
Source: EMBO Mol Med. 2025 Apr 1;17(5):1018–40. doi: 10.1038/s44321-025-00220-8 (PMC12081623; doi:10.1038/s44321-025-00220-8)
Supplement: Supplementary file 8 — Source data Fig. 5 [file 44321_2025_220_MOESM8_ESM.zip › EMM-2024-20638-V3_Figure 5/Figure 5C/Figure 5C.xlsx]

## Sheet: Sheet1
Figure 5C
		sham					MCAO/R
	WT	5.86	5.05	6.1	4.57	5.8	33.5	32.8	27.7	22.4	26.5	26.8	44.3
	KO	13.4	9.54	11.9	16.2	9.58	17.4	19	24.3	21.5	20.4	22.4
