# Supplementary material for: Targeting HPK1 inhibits neutrophil responses to mitigate post-stroke lung and cerebral injuries
Source: EMBO Mol Med. 2025 Apr 1;17(5):1018–40. doi: 10.1038/s44321-025-00220-8 (PMC12081623; doi:10.1038/s44321-025-00220-8)
Supplement: Supplementary file 8 — Source data Fig. 5 [file 44321_2025_220_MOESM8_ESM.zip › EMM-2024-20638-V3_Figure 5/Figure 5D/Figure 5D.xlsx]

## Sheet: Sheet1
Figure 5D
		sham					MCAO/R
	WT	44.4033	68.1682	48.1855	39.9649	50.8047	163.911	173.773	133.05	165.812	208.454	166.5	173.727
	KO	64.112	74.5649	46.234	44.8531	40.8988	105.073	133.944	162.124	61.0233	52.4595	123.344	113.881
