# Supplementary material for: Targeting HPK1 inhibits neutrophil responses to mitigate post-stroke lung and cerebral injuries
Source: EMBO Mol Med. 2025 Apr 1;17(5):1018–40. doi: 10.1038/s44321-025-00220-8 (PMC12081623; doi:10.1038/s44321-025-00220-8)
Supplement: Supplementary file 8 — Source data Fig. 5 [file 44321_2025_220_MOESM8_ESM.zip › EMM-2024-20638-V3_Figure 5/Figure 5E/Figure 5E.xlsx]

## Sheet: Sheet1
Figure 5E
		sham					MCAO
	WT	66.5555	70.6045	87.4205	72.583	40.2766	158.109	110.759	101.102	175.761	142.567	155.28	140.549
	KO	63.16	51.0189	75.5818	51.3422	46.0368	91.5349	109.333	153.267	75.4677	76.2487	104.101
