# Supplementary material for: Targeting HPK1 inhibits neutrophil responses to mitigate post-stroke lung and cerebral injuries
Source: EMBO Mol Med. 2025 Apr 1;17(5):1018–40. doi: 10.1038/s44321-025-00220-8 (PMC12081623; doi:10.1038/s44321-025-00220-8)
Supplement: Supplementary file 8 — Source data Fig. 5 [file 44321_2025_220_MOESM8_ESM.zip › EMM-2024-20638-V3_Figure 5/Figure 5F/Figure 5F.xlsx]

## Sheet: Sheet1
Figure 5F
		sham					MCAO/R
	WT	82.1617	88.0526	67.3542	71.3261	63.9564	135.161	164.862	130.844	157.825	177.119	151.885	134.582
	KO	72.583	65.3671	87.3587	40.2766	54.945	131.078	101.469	87.1626	122.782	87.5889	87.3587	102.703
