# Supplementary material for: Targeting HPK1 inhibits neutrophil responses to mitigate post-stroke lung and cerebral injuries
Source: EMBO Mol Med. 2025 Apr 1;17(5):1018–40. doi: 10.1038/s44321-025-00220-8 (PMC12081623; doi:10.1038/s44321-025-00220-8)
Supplement: Supplementary file 8 — Source data Fig. 5 [file 44321_2025_220_MOESM8_ESM.zip › EMM-2024-20638-V3_Figure 5/Figure 5H/Figure 5H.xlsx]

## Sheet: Sheet1
Figure 5H
		WT					KO
	male	10.41	9.16	8.05	7.52	6.15	5.35	4.61	3.71	2.92	5.35
	female	8.81	10.81	9.71	11.04	10.45	3.23	4.29	5.51	5.07	3.32
