# Supplementary material for: Targeting HPK1 inhibits neutrophil responses to mitigate post-stroke lung and cerebral injuries
Source: EMBO Mol Med. 2025 Apr 1;17(5):1018–40. doi: 10.1038/s44321-025-00220-8 (PMC12081623; doi:10.1038/s44321-025-00220-8)
Supplement: Supplementary file 8 — Source data Fig. 5 [file 44321_2025_220_MOESM8_ESM.zip › EMM-2024-20638-V3_Figure 5/Figure 5J/Figure 5J.xlsx]

## Sheet: Sheet1
Figure 5J
		WT					KO
	male	3.8333	3.5	3.666	3.83	4.3	3	3.5	3.1	2.6	2.1
	female	6.36	7	6.66	6	5.66	4.66	3.83	4	4.33	3.5
