# Supplementary material for: Targeting HPK1 inhibits neutrophil responses to mitigate post-stroke lung and cerebral injuries
Source: EMBO Mol Med. 2025 Apr 1;17(5):1018–40. doi: 10.1038/s44321-025-00220-8 (PMC12081623; doi:10.1038/s44321-025-00220-8)
Supplement: Supplementary file 8 — Source data Fig. 5 [file 44321_2025_220_MOESM8_ESM.zip › EMM-2024-20638-V3_Figure 5/Figure 5K/Figure 5K.xlsx]

## Sheet: Sheet1
Figure 5K
		WT					KO
	male	666	611	1611	1222	944	611	777	222	166	722
	female	1282	1059	1003	1561	948	669	780	892	613	557
