# Supplementary material for: Targeting HPK1 inhibits neutrophil responses to mitigate post-stroke lung and cerebral injuries
Source: EMBO Mol Med. 2025 Apr 1;17(5):1018–40. doi: 10.1038/s44321-025-00220-8 (PMC12081623; doi:10.1038/s44321-025-00220-8)
Supplement: Supplementary file 9 — Source data Fig. 6 [file 44321_2025_220_MOESM9_ESM.zip]

Archive with 40 entries (23 files):
- EMM-2024-20638-V3_Figure 6/
- EMM-2024-20638-V3_Figure 6/Figure 6A/
- EMM-2024-20638-V3_Figure 6/Figure 6A/Figure 6A.png
- EMM-2024-20638-V3_Figure 6/Figure 6B/
- EMM-2024-20638-V3_Figure 6/Figure 6B/Figure 6B.xlsx
- EMM-2024-20638-V3_Figure 6/Figure 6C/
- EMM-2024-20638-V3_Figure 6/Figure 6C/Figure 6C.xlsx
- EMM-2024-20638-V3_Figure 6/Figure 6D/
- EMM-2024-20638-V3_Figure 6/Figure 6D/Figure 6D.xlsx
- EMM-2024-20638-V3_Figure 6/Figure 6E/
- EMM-2024-20638-V3_Figure 6/Figure 6E/Figure 6E.xlsx
- EMM-2024-20638-V3_Figure 6/Figure 6F/
- EMM-2024-20638-V3_Figure 6/Figure 6F/Figure 6F.xlsx
- EMM-2024-20638-V3_Figure 6/Figure 6G/
- EMM-2024-20638-V3_Figure 6/Figure 6G/KO control/
- EMM-2024-20638-V3_Figure 6/Figure 6G/KO control/CitH3-KO-control.png
- EMM-2024-20638-V3_Figure 6/Figure 6G/KO control/DAPI-KO-control.png
- EMM-2024-20638-V3_Figure 6/Figure 6G/KO control/MERGE-KO-control.png
- EMM-2024-20638-V3_Figure 6/Figure 6G/KO MCAO/
- EMM-2024-20638-V3_Figure 6/Figure 6G/KO MCAO/CitH3-KO-MCAO.png
- EMM-2024-20638-V3_Figure 6/Figure 6G/KO MCAO/DAPI-KO-MCAO.png
- EMM-2024-20638-V3_Figure 6/Figure 6G/KO MCAO/MERGE-KO-MCAO.png
- EMM-2024-20638-V3_Figure 6/Figure 6G/WT control/
- EMM-2024-20638-V3_Figure 6/Figure 6G/WT control/CitH3-WT-control.png
- EMM-2024-20638-V3_Figure 6/Figure 6G/WT control/DAPI-WT-control.png
- EMM-2024-20638-V3_Figure 6/Figure 6G/WT control/MERGE-WT-control.png
- EMM-2024-20638-V3_Figure 6/Figure 6G/WT MCAO/
- EMM-2024-20638-V3_Figure 6/Figure 6G/WT MCAO/CitH3-WT-MCAO.png
- EMM-2024-20638-V3_Figure 6/Figure 6G/WT MCAO/DAPI-WT-MCAO.png
- EMM-2024-20638-V3_Figure 6/Figure 6G/WT MCAO/MERGE-WT-MCAO.png
- EMM-2024-20638-V3_Figure 6/Figure 6H/
- EMM-2024-20638-V3_Figure 6/Figure 6H/Figure 6H.png
- EMM-2024-20638-V3_Figure 6/Figure 6I/
- EMM-2024-20638-V3_Figure 6/Figure 6I/Figure 6I.xlsx
- EMM-2024-20638-V3_Figure 6/Figure 6J/
- EMM-2024-20638-V3_Figure 6/Figure 6J/Figure 6J.png
- EMM-2024-20638-V3_Figure 6/Figure 6K/
- EMM-2024-20638-V3_Figure 6/Figure 6K/Figure 6K.xlsx
- EMM-2024-20638-V3_Figure 6/Figure 6L/
- EMM-2024-20638-V3_Figure 6/Figure 6L/Figure 6L.xlsx
