# Supplementary material for: Targeting HPK1 inhibits neutrophil responses to mitigate post-stroke lung and cerebral injuries
Source: EMBO Mol Med. 2025 Apr 1;17(5):1018–40. doi: 10.1038/s44321-025-00220-8 (PMC12081623; doi:10.1038/s44321-025-00220-8)
Supplement: Supplementary file 9 — Source data Fig. 6 [file 44321_2025_220_MOESM9_ESM.zip › EMM-2024-20638-V3_Figure 6/Figure 6B/Figure 6B.xlsx]

## Sheet: Sheet1
Figure 6B
		control				MCAO/R
	WT	0.91872	3.04112	5.287	2.62144	11.0326	11.9347	10.6306	6.45624
	KO	4.2253	3.42258	6.24538	3.11638	3.81392	7.92064	6.72152	4.88448
