# Supplementary material for: Targeting HPK1 inhibits neutrophil responses to mitigate post-stroke lung and cerebral injuries
Source: EMBO Mol Med. 2025 Apr 1;17(5):1018–40. doi: 10.1038/s44321-025-00220-8 (PMC12081623; doi:10.1038/s44321-025-00220-8)
Supplement: Supplementary file 9 — Source data Fig. 6 [file 44321_2025_220_MOESM9_ESM.zip › EMM-2024-20638-V3_Figure 6/Figure 6C/Figure 6C.xlsx]

## Sheet: Sheet1
Figure 6C
		control				MCAO/R
	WT	10.5	36.4	19.6	35.4	58.4	50	51	52.9
	KO	33.3	16.7	25	18.8	39.3	30	36.8	27.7
