# Supplementary material for: Targeting HPK1 inhibits neutrophil responses to mitigate post-stroke lung and cerebral injuries
Source: EMBO Mol Med. 2025 Apr 1;17(5):1018–40. doi: 10.1038/s44321-025-00220-8 (PMC12081623; doi:10.1038/s44321-025-00220-8)
Supplement: Supplementary file 9 — Source data Fig. 6 [file 44321_2025_220_MOESM9_ESM.zip › EMM-2024-20638-V3_Figure 6/Figure 6D/Figure 6D.xlsx]

## Sheet: Sheet1
Figure 6D
		control					MCAO/R
	WT	42.861	51.9272	47.1195	42.9242	49.4116	111.328	78.2109	57.3375	62.6966	84.1954	85.2055	84.3689
	KO	46.7244	51.3196	36.9731	47.6801	53.3407	40.9107	42.1577	49.6398	51.3709	81.3277	42.2229	56.2342
