# Supplementary material for: Targeting HPK1 inhibits neutrophil responses to mitigate post-stroke lung and cerebral injuries
Source: EMBO Mol Med. 2025 Apr 1;17(5):1018–40. doi: 10.1038/s44321-025-00220-8 (PMC12081623; doi:10.1038/s44321-025-00220-8)
Supplement: Supplementary file 9 — Source data Fig. 6 [file 44321_2025_220_MOESM9_ESM.zip › EMM-2024-20638-V3_Figure 6/Figure 6E/Figure 6E.xlsx]

## Sheet: Sheet1
Figure 6E
		control					MCAO/R
	WT	35.9751	33.4408	28.7543	24.9498	39.0496	60.4883	83.9372	51.499	43.8485	53.1299	91.1	88.46
	KO	25.8497	31.3909	40.4462	38.1854	36.8029	29.6416	31.6608	40.1678	51.1806	42.6405	37.0379	44.57
