# Supplementary material for: Targeting HPK1 inhibits neutrophil responses to mitigate post-stroke lung and cerebral injuries
Source: EMBO Mol Med. 2025 Apr 1;17(5):1018–40. doi: 10.1038/s44321-025-00220-8 (PMC12081623; doi:10.1038/s44321-025-00220-8)
Supplement: Supplementary file 9 — Source data Fig. 6 [file 44321_2025_220_MOESM9_ESM.zip › EMM-2024-20638-V3_Figure 6/Figure 6F/Figure 6F.xlsx]

## Sheet: Sheet1
Figure 6F
		control					MCAO/R
	WT	43.9235	45.3502	45.6643	33.3888	44.1143	48.7698	63.6228	90.4092	58.0591	70.7886	54.62	77.2726	73.3301
	KO	38.454	41.3054	40.9312	40.2638	40.2354	40.744	48.5202	54.084	56.5174	41.5966	54.85	49.83
