# Supplementary material for: Targeting HPK1 inhibits neutrophil responses to mitigate post-stroke lung and cerebral injuries
Source: EMBO Mol Med. 2025 Apr 1;17(5):1018–40. doi: 10.1038/s44321-025-00220-8 (PMC12081623; doi:10.1038/s44321-025-00220-8)
Supplement: Supplementary file 9 — Source data Fig. 6 [file 44321_2025_220_MOESM9_ESM.zip › EMM-2024-20638-V3_Figure 6/Figure 6I/Figure 6I.xlsx]

## Sheet: Sheet1
Figure 6I
		control									MCAO/R
	WT	0.16	0.08	0.15	0.12	0.11	0.08	0.15	0.03	0.01	6.21	7.62	6.89	8.8	6.58	8.02	5.74	5.87	8.07
	KO	0.02	0.06	0.07	0.01	0	0.1	0.02	0.32	0.07	1.94	2	2.85	3.84	3.08	2.19	1.99	1.5	0.99
