# Supplementary material for: Targeting HPK1 inhibits neutrophil responses to mitigate post-stroke lung and cerebral injuries
Source: EMBO Mol Med. 2025 Apr 1;17(5):1018–40. doi: 10.1038/s44321-025-00220-8 (PMC12081623; doi:10.1038/s44321-025-00220-8)
Supplement: Supplementary file 9 — Source data Fig. 6 [file 44321_2025_220_MOESM9_ESM.zip › EMM-2024-20638-V3_Figure 6/Figure 6K/Figure 6K.xlsx]

## Sheet: Sheet1
Figure 6K
		WT						KO
	male	39.6	35.9	35.8	32.4	33.6		23.3	15.5	12.4	9.2	13
	female	30.49	35.26	36.03	31.62	33.55	34.01	5.76	11.03	9.38	9.67	9.49	11.3
