# Supplementary material for: Targeting HPK1 inhibits neutrophil responses to mitigate post-stroke lung and cerebral injuries
Source: EMBO Mol Med. 2025 Apr 1;17(5):1018–40. doi: 10.1038/s44321-025-00220-8 (PMC12081623; doi:10.1038/s44321-025-00220-8)
Supplement: Supplementary file 9 — Source data Fig. 6 [file 44321_2025_220_MOESM9_ESM.zip › EMM-2024-20638-V3_Figure 6/Figure 6L/Figure 6L.xlsx]

## Sheet: Sheet1
Figure 6L
		WT						KO
	male	13	12	11	12	11		10	9	11	10	11
	female	12	13	13	12	12	11	7	10	6	9	9	8
