# Supplementary material for: Targeting HPK1 inhibits neutrophil responses to mitigate post-stroke lung and cerebral injuries
Source: EMBO Mol Med. 2025 Apr 1;17(5):1018–40. doi: 10.1038/s44321-025-00220-8 (PMC12081623; doi:10.1038/s44321-025-00220-8)
Supplement: Supplementary file 10 — Source data Fig. 7 [file 44321_2025_220_MOESM10_ESM.zip]

Archive with 21 entries (9 files):
- Figure 7/
- Figure 7/Figure 7A/
- Figure 7/Figure 7A/i-HPK1/
- Figure 7/Figure 7A/i-HPK1/i-HPK1.tif
- Figure 7/Figure 7A/vehicle/
- Figure 7/Figure 7A/vehicle/vehicle.tif
- Figure 7/Figure 7B/
- Figure 7/Figure 7B/Figure 7B.xlsx
- Figure 7/Figure 7C/
- Figure 7/Figure 7C/Figure 7C.xlsx
- Figure 7/Figure 7D/
- Figure 7/Figure 7D/Figure 7D.xlsx
- Figure 7/Figure 7E/
- Figure 7/Figure 7E/Figure 7E.xlsx
- Figure 7/Figure 7F/
- Figure 7/Figure 7F/i-HPK1/
- Figure 7/Figure 7F/i-HPK1/i-HPK1.jpg
- Figure 7/Figure 7F/vehicle/
- Figure 7/Figure 7F/vehicle/vehicle.jpg
- Figure 7/Figure 7G/
- Figure 7/Figure 7G/Figure 7G.xlsx
