# Supplementary material for: Targeting HPK1 inhibits neutrophil responses to mitigate post-stroke lung and cerebral injuries
Source: EMBO Mol Med. 2025 Apr 1;17(5):1018–40. doi: 10.1038/s44321-025-00220-8 (PMC12081623; doi:10.1038/s44321-025-00220-8)
Supplement: Supplementary file 10 — Source data Fig. 7 [file 44321_2025_220_MOESM10_ESM.zip › Figure 7/Figure 7B/Figure 7B.xlsx]

## Sheet: Sheet1
Figure 7B
	vehicle	i-HPK1
	5.1666	4
	5	3.333
	6.3333	3.5
	5.5	2.8333
	5.6666	2.3333
