# Supplementary material for: Targeting HPK1 inhibits neutrophil responses to mitigate post-stroke lung and cerebral injuries
Source: EMBO Mol Med. 2025 Apr 1;17(5):1018–40. doi: 10.1038/s44321-025-00220-8 (PMC12081623; doi:10.1038/s44321-025-00220-8)
Supplement: Supplementary file 10 — Source data Fig. 7 [file 44321_2025_220_MOESM10_ESM.zip › Figure 7/Figure 7D/Figure 7D.xlsx]

## Sheet: Sheet1
Figure 7D
	vehicle	i-HPK1
	10.08	4.52
	7.37	4.41
	9.4	3.56
	8.98	3.47
	6.77	7.83
	12.19	3.27
	7.98	6.61
