# Supplementary material for: Targeting HPK1 inhibits neutrophil responses to mitigate post-stroke lung and cerebral injuries
Source: EMBO Mol Med. 2025 Apr 1;17(5):1018–40. doi: 10.1038/s44321-025-00220-8 (PMC12081623; doi:10.1038/s44321-025-00220-8)
Supplement: Supplementary file 10 — Source data Fig. 7 [file 44321_2025_220_MOESM10_ESM.zip › Figure 7/Figure 7E/Figure 7E.xlsx]

## Sheet: Sheet1
Figure 7E
	vehicle	i-HPK1
	29.3	20.9
	29	19.7
	35	15.3
	35.7	23
	23.4	17.7
	35.3	24.8
	31.5	9.02
