# Supplementary material for: Targeting HPK1 inhibits neutrophil responses to mitigate post-stroke lung and cerebral injuries
Source: EMBO Mol Med. 2025 Apr 1;17(5):1018–40. doi: 10.1038/s44321-025-00220-8 (PMC12081623; doi:10.1038/s44321-025-00220-8)
Supplement: Supplementary file 10 — Source data Fig. 7 [file 44321_2025_220_MOESM10_ESM.zip › Figure 7/Figure 7G/Figure 7G.xlsx]

## Sheet: Sheet1
Figure 7G
	vehicle	i-HPK1
	20.3	11.1
	15	7.4
	22.5	7.4
	18.1	3.4
	14.3	5.5
