# Supplementary material for: Targeting HPK1 inhibits neutrophil responses to mitigate post-stroke lung and cerebral injuries
Source: EMBO Mol Med. 2025 Apr 1;17(5):1018–40. doi: 10.1038/s44321-025-00220-8 (PMC12081623; doi:10.1038/s44321-025-00220-8)
Supplement: Supplementary file 11 — Source data Fig. 8 [file 44321_2025_220_MOESM11_ESM.zip]

Archive with 34 entries (20 files):
- Figure 8/
- Figure 8/Figure 8A/
- Figure 8/Figure 8A/Figure 8A.png
- Figure 8/Figure 8B/
- Figure 8/Figure 8B/Figure 8B.xlsx
- Figure 8/Figure 8C/
- Figure 8/Figure 8C/Figure 8C.xlsx
- Figure 8/Figure 8D/
- Figure 8/Figure 8D/Figure 8D.xlsx
- Figure 8/Figure 8E/
- Figure 8/Figure 8E/Figure 8E.xlsx
- Figure 8/Figure 8F/
- Figure 8/Figure 8F/Figure 8F.xlsx
- Figure 8/Figure 8G/
- Figure 8/Figure 8G/i-HPK1 control/
- Figure 8/Figure 8G/i-HPK1 control/CitH3-i-HPK1-control.png
- Figure 8/Figure 8G/i-HPK1 control/DAPI-i-HPK1-control.png
- Figure 8/Figure 8G/i-HPK1 control/MERGE-i-HPK1-control.png
- Figure 8/Figure 8G/i-HPK1 MCAO/
- Figure 8/Figure 8G/i-HPK1 MCAO/CitH3-i-HPK1-MCAO.png
- Figure 8/Figure 8G/i-HPK1 MCAO/DAPI-i-HPK1-MCAO.png
- Figure 8/Figure 8G/i-HPK1 MCAO/MERGE-i-HPK1-MCAO.png
- Figure 8/Figure 8G/vehicle control/
- Figure 8/Figure 8G/vehicle control/CitH3-vehicle-control.png
- Figure 8/Figure 8G/vehicle control/DAPI-vehicle-control.png
- Figure 8/Figure 8G/vehicle control/MERGE-vehicle-control.png
- Figure 8/Figure 8G/vehicle MCAO/
- Figure 8/Figure 8G/vehicle MCAO/CitH3-vehicle-MCAO.png
- Figure 8/Figure 8G/vehicle MCAO/DAPI-vehicle-MCAO.png
- Figure 8/Figure 8G/vehicle MCAO/MERGE-vehicle-MCAO.png
- Figure 8/Figure 8H/
- Figure 8/Figure 8H/Figure 8H.png
- Figure 8/Figure 8I/
- Figure 8/Figure 8I/Figure 8I.xlsx
