# Supplementary material for: Targeting HPK1 inhibits neutrophil responses to mitigate post-stroke lung and cerebral injuries
Source: EMBO Mol Med. 2025 Apr 1;17(5):1018–40. doi: 10.1038/s44321-025-00220-8 (PMC12081623; doi:10.1038/s44321-025-00220-8)
Supplement: Supplementary file 11 — Source data Fig. 8 [file 44321_2025_220_MOESM11_ESM.zip › Figure 8/Figure 8B/Figure 8B.xlsx]

## Sheet: Sheet1
Figure 8B
	vehicle	i-HPK1
	36.39	3.07
	38.57	10.46
	36.4	9.72
	35.35	4.67
	34.37	9.48
