# Supplementary material for: Targeting HPK1 inhibits neutrophil responses to mitigate post-stroke lung and cerebral injuries
Source: EMBO Mol Med. 2025 Apr 1;17(5):1018–40. doi: 10.1038/s44321-025-00220-8 (PMC12081623; doi:10.1038/s44321-025-00220-8)
Supplement: Supplementary file 11 — Source data Fig. 8 [file 44321_2025_220_MOESM11_ESM.zip › Figure 8/Figure 8C/Figure 8C.xlsx]

## Sheet: Sheet1
Figure 8C
	vehicle	i-HPK1
	12	7
	13	7
	12	7
	13	7
	12	8
