# Supplementary material for: Targeting HPK1 inhibits neutrophil responses to mitigate post-stroke lung and cerebral injuries
Source: EMBO Mol Med. 2025 Apr 1;17(5):1018–40. doi: 10.1038/s44321-025-00220-8 (PMC12081623; doi:10.1038/s44321-025-00220-8)
Supplement: Supplementary file 11 — Source data Fig. 8 [file 44321_2025_220_MOESM11_ESM.zip › Figure 8/Figure 8D/Figure 8D.xlsx]

## Sheet: Sheet1
Figure 8D
		control					MCAO/R
	vehicle	1.8	1.08	1.88	0.8	6.2	21.64	14.32	19.64	20.68	9.96
	i-HPK1	0.26	0.76	1.8	2.96	0.2	14.56	8.84	5.72	8.12	8.84
