# Supplementary material for: Targeting HPK1 inhibits neutrophil responses to mitigate post-stroke lung and cerebral injuries
Source: EMBO Mol Med. 2025 Apr 1;17(5):1018–40. doi: 10.1038/s44321-025-00220-8 (PMC12081623; doi:10.1038/s44321-025-00220-8)
Supplement: Supplementary file 11 — Source data Fig. 8 [file 44321_2025_220_MOESM11_ESM.zip › Figure 8/Figure 8E/Figure 8E.xlsx]

## Sheet: Sheet1
Figure 8E
		control					MCAO/R
	vehicle	14.2	22.5	12.5	31.6	3	38.7	64	44.9	57.6	37.1
	i-HPK1	16.1	20	3.85	20.6	17.9	24.4	30.3	18.8	24.3	46.4
