# Supplementary material for: Targeting HPK1 inhibits neutrophil responses to mitigate post-stroke lung and cerebral injuries
Source: EMBO Mol Med. 2025 Apr 1;17(5):1018–40. doi: 10.1038/s44321-025-00220-8 (PMC12081623; doi:10.1038/s44321-025-00220-8)
Supplement: Supplementary file 11 — Source data Fig. 8 [file 44321_2025_220_MOESM11_ESM.zip › Figure 8/Figure 8F/Figure 8F.xlsx]

## Sheet: Sheet1
Figure 8F
		control					MCAO/R
	vehicle	1.12	0.96	0.93	1	1	2.36	1.71	1.59	2.65	2.87
	i-HPK1	0.91	1.12	1.93	1.51	1.23	1.48	1.56	1.74	1.41	1.28
