# Supplementary material for: Targeting HPK1 inhibits neutrophil responses to mitigate post-stroke lung and cerebral injuries
Source: EMBO Mol Med. 2025 Apr 1;17(5):1018–40. doi: 10.1038/s44321-025-00220-8 (PMC12081623; doi:10.1038/s44321-025-00220-8)
Supplement: Supplementary file 11 — Source data Fig. 8 [file 44321_2025_220_MOESM11_ESM.zip › Figure 8/Figure 8I/Figure 8I.xlsx]

## Sheet: Sheet1
Figure 8I
		control									MCAO/R
	vehicle	0.05	0.1	0.08	0.1	0.01	0	0	0.01	0	4.92	6.33	5.47	4.78	3.43	3.29	4.22	3.81	3.52
	i-HPK1	0.04	0.1	0.06	0.05	0.08	0.08	0.07	0.02	0.01	2.01	2.41	2.03	1.59	1.32	0.95	1.01	1.04	1.36
